# Supplementary material for: Treating Hyperexcitability in Human Cerebral Organoids Resulting from Oxygen-Glucose Deprivation
Source: Cells. 2023 Jul 27;12(15):1949. doi: 10.3390/cells12151949 (PMC10416870; doi:10.3390/cells12151949)
Supplement: Supplementary file 1 [file cells-12-01949-s001.zip]

Archive with 1 entries (1 files):
- cells-2430582-supplementary.pdf
